# Supplementary material for: Absolute configuration of (2S)-4-(4-hy­droxy­phen­yl)butan-2-ol
Source: Acta Crystallogr Sect E Struct Rep Online. 2011 Mar 23;67(Pt 4):o952. doi: 10.1107/S1600536811010026 (PMC3099928; doi:10.1107/S1600536811010026)
Supplement: Supplementary file 2 [file e-67-0o952-Isup2.hkl]

# 
# h,k,l, Fc-squared, Fo-squared, sigma(Fo-squared) and status flag 
# 
data_I
_shelx_title ' cu_is9a_0m in P2(1) (100K)' 
_shelx_refln_list_code          4 
_shelx_F_calc_maximum       91.94 
_exptl_crystal_F_000       180.00 
_reflns_d_resolution_high  0.8345 
 
loop_ 
 _symmetry_equiv_pos_as_xyz 
 'x, y, z' 
 '-x, y+1/2, -z' 
 
_cell_length_a     7.2342 
_cell_length_b     6.3815 
_cell_length_c     9.9419 
_cell_angle_alpha  90.000 
_cell_angle_beta   92.216 
_cell_angle_gamma  90.000 
 
_shelx_F_squared_multiplier     1.000 
 
loop_ 
 _refln_index_h 
 _refln_index_k 
 _refln_index_l 
 _refln_F_squared_calc 
 _refln_F_squared_meas 
 _refln_F_squared_sigma 
 _refln_observed_status 
   1  -7   0       29.55       33.35      0.88 o 
   2  -7   0       16.47       16.54      0.87 o 
   0  -6   0       20.05       18.58      0.55 o 
   1  -6   0        1.73        2.05      0.14 o 
   2  -6   0       21.33       22.23      0.48 o 
   3  -6   0        6.84        7.64      0.24 o 
   4  -6   0       26.06       27.01      1.29 o 
   5  -6   0       17.13       17.49      1.02 o 
   1  -5   0       21.37       19.35      0.98 o 
   2  -5   0       30.79       31.72      1.45 o 
   3  -5   0       12.51       12.55      0.34 o 
   4  -5   0       57.22       59.35      1.38 o 
   5  -5   0       19.04       20.58      1.08 o 
   6  -5   0       20.50       20.79      1.11 o 
   1  -4   0       88.44       82.65      3.42 o 
   3  -4   0      277.84      249.71     12.64 o 
   4  -4   0       18.28       18.40      1.04 o 
   5  -4   0       87.54       90.91      1.74 o 
   6  -4   0        0.69        0.75      0.20 o 
   7  -4   0        2.24        2.04      0.16 o 
   1  -3   0      294.72      284.16      6.05 o 
   2  -3   0      194.60      192.34      6.08 o 
   3  -3   0       14.72       15.40      0.66 o 
   4  -3   0      105.59       86.26      5.43 o 
   6  -3   0       22.87       22.49      0.46 o 
   7  -3   0       32.70       34.13      0.72 o 
   0  -2   0      197.07      180.20      3.36 o 
   1  -2   0       65.34       65.82      1.19 o 
   2  -2   0       44.64       45.02      0.94 o 
   3  -2   0      125.27      125.58      2.86 o 
   4  -2   0       22.19       19.51      0.62 o 
   5  -2   0       58.97       44.01      2.96 o 
   6  -2   0       33.01       35.97      0.55 o 
   7  -2   0       17.26       19.28      0.38 o 
   8  -2   0       22.88       21.90      0.49 o 
   1  -1   0     2082.93     1905.08     33.50 o 
   2  -1   0      878.17      829.48     11.76 o 
   3  -1   0      316.37      303.79      8.28 o 
   4  -1   0      571.32      492.00     13.62 o 
   5  -1   0       13.45       10.04      0.87 o 
   6  -1   0      164.56      181.45      2.80 o 
   7  -1   0        0.82        0.67      0.12 o 
   8  -1   0       45.05       44.07      0.78 o 
   1   0   0       18.41       16.94      0.47 o 
   2   0   0     8452.63     6952.61    302.61 o 
   3   0   0      107.88      109.25      3.09 o 
   4   0   0      158.23      148.17      4.15 o 
   6   0   0       83.70       87.54      2.96 o 
   7   0   0       39.23       43.08      0.80 o 
   8   0   0       94.03       99.85      1.66 o 
   1   1   0     2085.31     1973.24     29.20 o 
   2   1   0      874.24      821.01     12.36 o 
   3   1   0      316.11      299.13      9.16 o 
   4   1   0      568.59      504.51     15.35 o 
   6   1   0      164.67      177.85      3.29 o 
   7   1   0        0.87        0.69      0.12 o 
   8   1   0       45.58       45.13      0.86 o 
   0   2   0      196.36      184.29      4.56 o 
   1   2   0       65.35       64.95      0.94 o 
   2   2   0       44.44       43.75      0.84 o 
   3   2   0      125.63      116.57      5.55 o 
   6   2   0       33.29       35.46      0.73 o 
   7   2   0       17.15       19.12      0.45 o 
   8   2   0       22.96       20.24      0.76 o 
   1   3   0      296.38      269.88      6.15 o 
   2   3   0      193.36      174.19      5.75 o 
   6   3   0       22.87       22.83      0.45 o 
   7   3   0       33.35       35.07      0.62 o 
   5   4   0       87.52       89.55      1.45 o 
   6   4   0        0.80        0.93      0.11 o 
   7   4   0        2.33        2.12      0.16 o 
   3   5   0       12.47       12.93      0.34 o 
   4   5   0       57.27       57.27      0.91 o 
   5   5   0       19.06       20.96      0.44 o 
   6   5   0       20.48       20.58      0.41 o 
   0   6   0       19.36       18.44      1.03 o 
   1   6   0        1.83        1.83      0.19 o 
   2   6   0       21.00       21.29      0.58 o 
   3   6   0        7.24        7.69      0.23 o 
   4   6   0       26.33       27.76      0.53 o 
   5   6   0       17.32       17.78      0.35 o 
   1   7   0       29.37       33.14      0.99 o 
   2   7   0       16.92       18.23      0.56 o 
   3   7   0        5.18        4.96      0.29 o 
  -3  -7   1        3.15        1.84      0.41 o 
  -2  -7   1       26.66       25.70      0.65 o 
  -1  -7   1        1.56        1.44      0.15 o 
   0  -7   1        5.87        7.10      0.41 o 
   1  -7   1        0.13        0.32      0.13 o 
   2  -7   1       23.06       25.58      0.71 o 
   3  -7   1        6.46        7.91      0.69 o 
  -5  -6   1       44.31       39.76      2.18 o 
  -4  -6   1      104.77      109.08      2.43 o 
  -3  -6   1       83.77       89.15      2.03 o 
  -2  -6   1       53.22       58.25      1.07 o 
  -1  -6   1       48.05       49.08      0.93 o 
   0  -6   1       33.92       35.18      0.69 o 
   1  -6   1        1.95        1.81      0.13 o 
   2  -6   1       16.26       17.10      0.40 o 
   3  -6   1       11.98       11.72      0.42 o 
   4  -6   1        2.53        2.65      0.40 o 
   5  -6   1       16.32       16.92      0.96 o 
  -6  -5   1       11.06       10.71      0.91 o 
  -5  -5   1       55.84       58.79      2.22 o 
  -4  -5   1       62.85       64.19      1.53 o 
  -3  -5   1      186.01      192.64      4.22 o 
  -2  -5   1       96.66       97.16      3.72 o 
  -1  -5   1      156.90      156.45      4.01 o 
   0  -5   1       76.80       79.06      2.98 o 
   1  -5   1       38.49       38.60      1.62 o 
   2  -5   1       47.85       49.54      2.04 o 
   3  -5   1        5.06        5.75      0.27 o 
   4  -5   1       20.29       20.11      0.53 o 
   5  -5   1        4.86        5.25      0.68 o 
   6  -5   1        0.66        0.90      0.17 o 
  -7  -4   1       17.43       17.99      0.50 o 
  -6  -4   1       52.20       54.42      1.26 o 
  -5  -4   1       30.38       29.66      1.33 o 
  -4  -4   1       72.89       70.77      2.87 o 
  -3  -4   1       12.16       10.87      0.60 o 
  -2  -4   1        6.84        5.14      0.58 o 
  -1  -4   1      108.04       99.45      3.07 o 
   0  -4   1       86.15       80.15      2.52 o 
   1  -4   1      517.59      465.74     13.66 o 
   3  -4   1      384.92      357.94     16.63 o 
   4  -4   1       41.59       40.71      0.99 o 
   5  -4   1       56.00       57.61      1.61 o 
   6  -4   1       13.59       14.52      0.39 o 
   7  -4   1        4.62        5.11      0.26 o 
  -7  -3   1       38.38       39.00      0.80 o 
  -6  -3   1       27.66       29.82      0.56 o 
  -5  -3   1       83.04       73.93      2.98 o 
  -4  -3   1       60.45       57.12      3.33 o 
  -3  -3   1      134.13      128.91      3.54 o 
  -2  -3   1      109.01      113.33      3.02 o 
  -1  -3   1      557.89      571.91     10.84 o 
   0  -3   1      300.45      305.61      5.31 o 
   1  -3   1      352.93      347.24      7.56 o 
   2  -3   1      234.74      221.67      5.71 o 
   3  -3   1        1.18        0.93      0.12 o 
   4  -3   1       42.28       35.98      2.46 o 
   5  -3   1       44.35       44.99      0.88 o 
   6  -3   1        4.18        4.66      0.24 o 
   7  -3   1       25.63       25.71      0.57 o 
  -8  -2   1        2.34        2.94      0.22 o 
  -7  -2   1       35.55       37.32      0.54 o 
  -6  -2   1        8.90        9.44      0.25 o 
  -5  -2   1       30.09       26.92      2.15 o 
  -4  -2   1      122.24      106.28      3.59 o 
  -3  -2   1       10.85       11.15      0.42 o 
  -2  -2   1      278.96      274.89      7.27 o 
  -1  -2   1       40.27       41.20      0.73 o 
   0  -2   1       12.20       11.32      0.20 o 
   1  -2   1       20.35       20.00      0.38 o 
   2  -2   1       71.79       69.45      1.82 o 
   3  -2   1       66.13       73.16      2.50 o 
   4  -2   1       60.27       52.00      3.36 o 
   5  -2   1      135.55      101.83      6.35 o 
   6  -2   1        7.30        8.22      0.28 o 
   7  -2   1       75.33       79.88      1.18 o 
   8  -2   1        0.75        0.60      0.07 o 
  -8  -1   1       26.87       28.67      0.46 o 
  -7  -1   1        1.40        1.47      0.10 o 
  -6  -1   1       54.83       64.92      1.08 o 
  -5  -1   1       29.27       29.87      1.22 o 
  -4  -1   1      140.88      132.53      4.78 o 
  -3  -1   1       79.04       80.70      2.96 o 
  -2  -1   1      675.21      650.12     12.09 o 
  -1  -1   1      264.35      263.70      4.00 o 
   0  -1   1     1757.71     1607.01     28.55 o 
   1  -1   1      850.91      819.78     17.70 o 
   2  -1   1     1224.33     1200.02     22.37 o 
   3  -1   1      513.57      515.70     10.47 o 
   4  -1   1      497.03      422.01     15.05 o 
   5  -1   1      180.02      128.98      7.90 o 
   6  -1   1      243.25      256.50      5.28 o 
   7  -1   1       42.99       45.70      0.73 o 
   8  -1   1      120.51      115.07      1.62 o 
  -8   0   1        3.21        3.92      0.16 o 
  -7   0   1       40.45       41.19      0.83 o 
  -6   0   1        4.96        4.86      0.44 o 
  -5   0   1        3.56        4.38      0.38 o 
  -4   0   1        4.16        3.70      0.26 o 
  -3   0   1        3.53        4.00      0.16 o 
  -2   0   1      259.06      240.28      3.78 o 
  -1   0   1       27.22       22.76      0.66 o 
   1   0   1      112.15      107.77      3.60 o 
   2   0   1     2261.04     2188.74     43.63 o 
   3   0   1      328.67      310.44      8.87 o 
   4   0   1     1751.96     1613.70     56.90 o 
   6   0   1      657.39      753.64     23.67 o 
   7   0   1        2.20        2.53      0.14 o 
   8   0   1       72.35       71.33      1.11 o 
  -8   1   1       27.26       29.23      0.51 o 
  -7   1   1        1.51        1.57      0.17 o 
  -6   1   1       55.20       65.42      1.42 o 
  -5   1   1       29.28       30.57      1.25 o 
  -4   1   1      141.17      128.75      5.89 o 
  -3   1   1       78.25       78.67      2.17 o 
  -2   1   1      676.32      645.97     11.25 o 
  -1   1   1      264.79      265.97      4.51 o 
   0   1   1     1758.51     1625.47     36.57 o 
   1   1   1      854.80      822.47     16.99 o 
   2   1   1     1225.68     1173.01     23.45 o 
   3   1   1      515.44      515.14     10.25 o 
   4   1   1      497.08      433.67     14.87 o 
   6   1   1      242.40      254.35      4.54 o 
   7   1   1       42.91       44.83      0.82 o 
   8   1   1      119.55      113.64      2.16 o 
  -8   2   1        2.47        2.73      0.22 o 
  -7   2   1       35.85       38.07      0.82 o 
  -6   2   1        8.71        9.78      0.49 o 
  -3   2   1       10.74       10.33      0.33 o 
  -2   2   1      280.39      270.27      7.49 o 
  -1   2   1       39.65       41.35      0.82 o 
   0   2   1       12.53       11.63      0.23 o 
   1   2   1       20.06       19.83      0.40 o 
   2   2   1       70.65       65.89      1.69 o 
   3   2   1       65.72       72.78      3.53 o 
   6   2   1        7.48        8.53      0.23 o 
   7   2   1       75.17       79.63      1.31 o 
   8   2   1        0.68        0.46      0.07 o 
  -7   3   1       38.14       38.59      0.69 o 
  -6   3   1       27.83       28.59      0.64 o 
  -2   3   1      110.74      109.63      4.56 o 
  -1   3   1      560.20      549.11     12.60 o 
   0   3   1      299.47      298.61      7.25 o 
   1   3   1      353.83      332.02      9.49 o 
   2   3   1      233.58      209.85      4.88 o 
   3   3   1        1.21        0.82      0.17 o 
   5   3   1       44.54       42.64      1.28 o 
   6   3   1        4.10        4.20      0.28 o 
   7   3   1       26.04       26.40      0.49 o 
  -7   4   1       17.38       17.59      0.37 o 
  -6   4   1       52.05       55.56      1.04 o 
  -5   4   1       30.79       29.71      0.52 o 
   4   4   1       41.22       39.98      1.15 o 
   5   4   1       55.59       58.53      0.84 o 
   6   4   1       13.83       14.46      0.27 o 
   7   4   1        4.65        5.37      0.18 o 
  -6   5   1       10.75       11.03      0.33 o 
  -5   5   1       55.92       58.57      1.18 o 
  -4   5   1       62.49       65.14      1.31 o 
  -3   5   1      186.59      191.48      3.00 o 
   3   5   1        4.88        4.19      0.19 o 
   4   5   1       20.26       20.39      0.41 o 
   5   5   1        4.89        5.34      0.17 o 
   6   5   1        0.72        0.84      0.10 o 
  -5   6   1       44.28       46.46      0.79 o 
  -4   6   1      104.76      109.14      1.83 o 
  -3   6   1       83.94       88.38      1.52 o 
  -2   6   1       53.87       57.12      1.07 o 
  -1   6   1       48.33       49.36      1.04 o 
   0   6   1       34.51       34.81      0.99 o 
   1   6   1        2.10        2.03      0.15 o 
   2   6   1       16.49       17.24      0.36 o 
   3   6   1       11.89       12.08      0.32 o 
   4   6   1        2.55        2.89      0.16 o 
   5   6   1       16.35       16.54      0.57 o 
  -3   7   1        3.17        2.94      0.18 o 
  -2   7   1       26.32       26.38      0.61 o 
  -1   7   1        1.68        1.58      0.18 o 
   0   7   1        5.95        7.13      0.34 o 
   3   7   1        6.52        8.50      0.39 o 
  -2  -7   2        0.96        0.94      0.11 o 
  -1  -7   2        5.70        4.55      1.05 o 
   0  -7   2        1.64        1.36      0.17 o 
   1  -7   2        4.39        5.37      0.39 o 
   2  -7   2        3.06        3.43      0.21 o 
  -5  -6   2        1.90        1.81      0.38 o 
  -4  -6   2       40.48       34.92      1.23 o 
  -3  -6   2        9.85       10.66      1.03 o 
  -2  -6   2      120.10      112.73      4.34 o 
  -1  -6   2       56.06       60.86      2.40 o 
   0  -6   2      147.06      147.06      5.41 o 
   1  -6   2       58.97       65.85      2.60 o 
   2  -6   2       63.63       68.09      2.09 o 
   3  -6   2       12.52       12.40      0.39 o 
   4  -6   2        0.84        0.97      0.21 o 
  -6  -5   2       72.90       68.98      2.81 o 
  -5  -5   2        4.69        5.69      0.25 o 
  -4  -5   2       20.07       17.20      0.53 o 
  -3  -5   2       11.40       12.61      0.88 o 
  -2  -5   2       49.95       52.32      1.27 o 
  -1  -5   2       35.52       31.33      1.44 o 
   0  -5   2      191.99      204.54      7.32 o 
   1  -5   2      242.99      250.75      8.94 o 
   2  -5   2      174.60      171.78      3.77 o 
   3  -5   2      271.42      270.74      9.83 o 
   4  -5   2       70.83       72.73      2.23 o 
   5  -5   2       87.91       95.27      2.58 o 
   6  -5   2       12.88       14.13      0.66 o 
  -7  -4   2       34.62       33.47      1.30 o 
  -6  -4   2        3.02        3.24      0.26 o 
  -5  -4   2       46.40       45.75      1.13 o 
  -4  -4   2       13.28       12.73      0.90 o 
  -3  -4   2        8.22        7.18      0.50 o 
  -2  -4   2        9.83        9.50      0.87 o 
  -1  -4   2       21.13       17.41      1.33 o 
   0  -4   2        8.29        7.79      0.57 o 
   2  -4   2       57.69       52.19      2.04 o 
   3  -4   2       15.81       15.25      0.84 o 
   4  -4   2       77.34       78.47      3.03 o 
   5  -4   2       78.75       81.95      1.56 o 
   6  -4   2       63.82       68.01      1.27 o 
   7  -4   2       83.91       80.79      1.30 o 
  -7  -3   2       14.13       14.54      0.30 o 
  -6  -3   2        1.90        2.34      0.13 o 
  -5  -3   2       38.29       41.29      1.99 o 
  -4  -3   2       47.73       47.29      1.85 o 
  -3  -3   2       70.69       63.17      4.13 o 
  -2  -3   2      191.82      185.82      5.01 o 
  -1  -3   2      163.99      158.72      3.14 o 
   0  -3   2      295.20      322.37      7.15 o 
   1  -3   2      194.40      202.45      5.97 o 
   2  -3   2       91.61       89.70      2.45 o 
   3  -3   2      205.70      180.97     11.16 o 
   4  -3   2        9.20        7.88      0.79 o 
   5  -3   2       99.76      100.35      2.42 o 
   6  -3   2        4.63        5.36      0.20 o 
   7  -3   2       45.72       46.88      0.82 o 
  -8  -2   2        1.94        2.61      0.15 o 
  -7  -2   2       11.73       11.81      0.24 o 
  -6  -2   2       16.47       19.07      0.40 o 
  -5  -2   2       54.61       57.44      3.21 o 
  -4  -2   2      218.71      175.74     10.65 o 
  -3  -2   2      278.41      271.24      7.52 o 
  -2  -2   2      190.35      184.82      3.90 o 
  -1  -2   2     1082.61     1109.10     20.21 o 
   0  -2   2       48.34       49.70      0.95 o 
   1  -2   2      458.29      458.46      9.34 o 
   2  -2   2      223.61      228.39      4.63 o 
   3  -2   2       31.93       32.54      0.94 o 
   4  -2   2       37.74       30.00      2.16 o 
   5  -2   2       87.07       90.76      2.39 o 
   6  -2   2       29.55       28.51      0.51 o 
   7  -2   2       49.58       45.92      0.69 o 
   8  -2   2       65.76       62.13      1.01 o 
  -8  -1   2        5.40        4.99      0.17 o 
  -7  -1   2        1.83        2.21      0.13 o 
  -6  -1   2       10.47       10.08      0.23 o 
  -5  -1   2       23.89       27.63      0.77 o 
  -4  -1   2       20.51       18.93      0.85 o 
  -3  -1   2      129.17      136.26      3.33 o 
  -2  -1   2      334.11      334.25      7.85 o 
  -1  -1   2      145.06      145.40      2.67 o 
   0  -1   2      788.85      763.89     13.40 o 
   1  -1   2        8.63        8.08      0.24 o 
   2  -1   2      155.65      154.85      3.19 o 
   3  -1   2       46.04       48.96      1.23 o 
   4  -1   2       94.57       83.07      3.18 o 
   5  -1   2      102.95       74.30      4.71 o 
   6  -1   2       92.83       98.49      2.26 o 
   7  -1   2       83.40       79.95      1.12 o 
   8  -1   2       65.03       58.99      0.87 o 
  -8   0   2        3.03        2.59      0.17 o 
  -7   0   2       27.41       26.77      0.45 o 
  -6   0   2        0.03       -0.02      0.08 o 
  -5   0   2        0.00        0.08      0.14 o 
  -4   0   2        1.05        0.62      0.16 o 
  -3   0   2       94.22       94.76      2.33 o 
  -2   0   2       18.11       18.37      0.49 o 
  -1   0   2      658.73      657.97     15.52 o 
   1   0   2      305.15      334.68      9.94 o 
   2   0   2        5.39        5.70      0.14 o 
   3   0   2       33.82       34.82      1.34 o 
   4   0   2        6.64        5.48      0.27 o 
   5   0   2       10.49        7.20      0.74 o 
   6   0   2        2.41        2.89      0.24 o 
   7   0   2        0.78        1.22      0.11 o 
   8   0   2       27.41       26.67      0.55 o 
  -8   1   2        5.43        5.49      0.18 o 
  -7   1   2        1.77        2.26      0.13 o 
  -6   1   2       10.69       10.75      0.42 o 
  -5   1   2       23.45       26.73      0.79 o 
  -3   1   2      127.88      135.29      4.52 o 
  -2   1   2      335.09      325.64      9.44 o 
  -1   1   2      144.09      142.50      2.95 o 
   0   1   2      792.56      757.30     13.37 o 
   1   1   2        8.45        8.07      0.49 o 
   2   1   2      156.16      154.10      3.45 o 
   3   1   2       45.52       48.75      1.57 o 
   4   1   2       95.12       91.37      2.65 o 
   6   1   2       93.93       98.49      1.86 o 
   7   1   2       84.09       81.97      1.04 o 
   8   1   2       65.17       59.40      0.96 o 
  -8   2   2        2.04        2.60      0.14 o 
  -7   2   2       11.35       11.18      0.30 o 
  -6   2   2       16.32       18.57      0.31 o 
  -3   2   2      279.06      289.35      9.12 o 
  -2   2   2      191.13      184.43      6.84 o 
  -1   2   2     1085.59     1123.09     33.57 o 
   0   2   2       47.99       49.56      1.25 o 
   1   2   2      459.45      458.83     11.94 o 
   2   2   2      222.70      220.44      6.60 o 
   3   2   2       32.06       32.27      1.04 o 
   4   2   2       37.76       33.88      2.26 o 
   5   2   2       88.13       93.17      3.35 o 
   6   2   2       29.32       28.53      0.47 o 
   7   2   2       50.23       48.54      0.87 o 
   8   2   2       65.51       62.52      1.47 o 
  -7   3   2       13.85       14.31      0.39 o 
  -6   3   2        1.81        2.35      0.17 o 
  -5   3   2       38.06       43.47      1.23 o 
  -3   3   2       70.62       65.69      2.29 o 
  -2   3   2      191.50      188.70      7.06 o 
  -1   3   2      163.24      159.42      4.48 o 
   0   3   2      297.12      320.23      7.79 o 
   1   3   2      193.59      200.74      7.38 o 
   2   3   2       92.44       89.78      3.05 o 
   3   3   2      205.52      183.71      7.71 o 
   4   3   2        9.18        8.77      0.84 o 
   5   3   2      100.03       97.67      1.83 o 
   6   3   2        4.53        5.04      0.15 o 
   7   3   2       45.85       46.85      0.73 o 
  -7   4   2       34.67       33.03      0.99 o 
  -6   4   2        2.94        3.06      0.23 o 
  -5   4   2       46.10       44.70      0.99 o 
  -4   4   2       13.14       12.12      0.44 o 
  -2   4   2        9.65        8.88      0.49 o 
  -1   4   2       21.39       17.73      0.75 o 
   0   4   2        8.54        7.56      0.41 o 
   1   4   2       19.24       14.82      0.66 o 
   4   4   2       77.84       79.48      1.36 o 
   5   4   2       79.61       85.31      1.39 o 
   6   4   2       63.55       68.09      0.93 o 
   7   4   2       84.44       82.08      1.88 o 
  -6   5   2       71.98       71.98      1.99 o 
  -5   5   2        4.72        5.36      0.29 o 
  -4   5   2       19.94       17.32      0.37 o 
  -3   5   2       11.31       11.98      0.27 o 
  -2   5   2       49.60       52.78      1.48 o 
   2   5   2      174.18      173.45      3.29 o 
   3   5   2      272.88      276.72      4.58 o 
   4   5   2       71.96       75.58      1.41 o 
   5   5   2       88.12       92.74      1.59 o 
   6   5   2       13.39       13.27      0.29 o 
  -5   6   2        1.92        1.63      0.12 o 
  -4   6   2       40.07       36.38      0.75 o 
  -3   6   2        9.67       10.83      0.32 o 
  -2   6   2      119.12      114.51      1.83 o 
  -1   6   2       55.59       62.80      1.06 o 
   0   6   2      146.93      149.68      2.66 o 
   1   6   2       58.83       66.41      1.25 o 
   2   6   2       64.06       68.04      1.28 o 
   3   6   2       12.74       12.24      0.47 o 
   4   6   2        0.90        1.05      0.15 o 
   5   6   2        1.83        2.27      0.22 o 
  -3   7   2       10.32       10.11      0.46 o 
  -2   7   2        0.91        0.86      0.08 o 
  -1   7   2        5.60        4.77      0.28 o 
  -2  -7   3        1.88        1.54      0.15 o 
  -1  -7   3        6.31        5.57      0.28 o 
   0  -7   3        8.10        7.68      0.73 o 
   1  -7   3       12.01       11.12      0.38 o 
   2  -7   3        6.78        6.35      0.31 o 
  -4  -6   3        8.92        8.37      0.54 o 
  -3  -6   3       14.77       12.69      0.81 o 
  -2  -6   3       25.71       21.78      0.75 o 
  -1  -6   3        8.92        6.84      0.93 o 
   0  -6   3       19.78       16.34      1.50 o 
   1  -6   3        0.94        2.35      0.30 o 
   2  -6   3       21.87       21.06      0.82 o 
   3  -6   3       14.57       15.99      0.67 o 
   4  -6   3       20.55       21.35      0.56 o 
  -6  -5   3        8.81        7.71      0.24 o 
  -5  -5   3       57.15       53.15      1.70 o 
  -4  -5   3       44.98       42.89      1.93 o 
  -3  -5   3       83.85       76.17      3.09 o 
  -2  -5   3       99.63       91.58      4.31 o 
   0  -5   3       46.96       43.98      1.75 o 
   1  -5   3       35.17       37.05      1.52 o 
   2  -5   3       25.26       24.46      0.92 o 
   3  -5   3       22.92       23.95      0.89 o 
   4  -5   3       79.15       84.19      3.78 o 
   5  -5   3       31.99       35.99      0.88 o 
   6  -5   3       42.03       42.47      2.41 o 
  -7  -4   3        5.48        5.49      0.34 o 
  -6  -4   3       26.25       27.19      0.64 o 
  -5  -4   3        0.48        0.32      0.26 o 
  -4  -4   3       62.15       61.14      2.62 o 
  -3  -4   3       15.01       15.66      0.97 o 
  -2  -4   3       40.19       38.48      1.44 o 
  -1  -4   3       51.82       49.93      3.32 o 
   2  -4   3       90.81       86.02      3.20 o 
   4  -4   3      121.97      125.38      3.57 o 
   5  -4   3       31.84       33.16      1.04 o 
   6  -4   3       86.13       91.73      1.48 o 
  -7  -3   3        1.06        0.78      0.08 o 
  -6  -3   3       16.40       16.60      0.37 o 
  -5  -3   3        1.16        1.42      0.24 o 
  -4  -3   3       30.18       32.14      1.99 o 
  -3  -3   3       11.41       13.88      1.17 o 
  -2  -3   3        6.03        7.94      0.52 o 
  -1  -3   3       83.82       89.93      3.21 o 
   0  -3   3        7.47        6.03      0.30 o 
   1  -3   3       81.50       85.02      5.38 o 
   2  -3   3        5.49        5.72      0.47 o 
   3  -3   3       10.33        9.30      0.86 o 
   5  -3   3       35.06       35.09      0.61 o 
   6  -3   3        4.29        4.19      0.16 o 
   7  -3   3       41.90       42.38      0.75 o 
  -8  -2   3        4.03        3.20      0.15 o 
  -7  -2   3        4.73        4.96      0.17 o 
  -6  -2   3        9.12       10.43      0.35 o 
  -5  -2   3       17.31       19.66      0.60 o 
  -4  -2   3       88.06       65.35      4.54 o 
  -3  -2   3       18.44       17.12      0.79 o 
  -2  -2   3       29.16       27.58      0.65 o 
  -1  -2   3      325.62      345.12      6.33 o 
   0  -2   3      272.88      301.01      6.15 o 
   1  -2   3      304.67      349.55      7.15 o 
   2  -2   3      563.79      581.72     11.94 o 
   3  -2   3      276.89      267.09     11.18 o 
   4  -2   3      115.31       93.36      6.31 o 
   5  -2   3       68.88       66.44      1.68 o 
   6  -2   3        6.01        5.97      0.20 o 
   7  -2   3        4.03        3.82      0.15 o 
  -8  -1   3        9.92        9.62      0.20 o 
  -7  -1   3       29.94       30.89      0.48 o 
  -6  -1   3       23.71       23.14      0.46 o 
  -5  -1   3       65.73       72.23      1.32 o 
  -4  -1   3        2.29        1.51      0.33 o 
  -3  -1   3      151.51      156.93      3.84 o 
  -2  -1   3      103.39       98.71      2.39 o 
  -1  -1   3       14.81       17.24      0.56 o 
   0  -1   3      186.28      208.79      4.81 o 
   1  -1   3      430.53      453.39      9.87 o 
   2  -1   3       40.77       43.78      1.07 o 
   3  -1   3      334.48      346.92      9.12 o 
   4  -1   3      120.70      114.69      5.07 o 
   5  -1   3       82.85       91.58      3.12 o 
   6  -1   3       31.56       31.94      0.46 o 
   7  -1   3       11.07       10.67      0.23 o 
   8  -1   3        0.62        0.60      0.18 o 
  -8   0   3       31.02       30.98      0.50 o 
  -7   0   3        4.61        4.86      0.16 o 
  -6   0   3       34.13       36.56      0.46 o 
  -5   0   3        0.05        0.30      0.17 o 
  -4   0   3       28.16       27.03      1.06 o 
  -3   0   3        8.06        9.34      0.43 o 
  -2   0   3        3.64        4.11      0.20 o 
  -1   0   3      141.12      142.87      3.09 o 
   1   0   3      116.28      125.07      3.84 o 
   2   0   3        1.00        1.20      0.10 o 
   3   0   3        0.07        0.49      0.51 o 
   4   0   3        0.00        0.20      0.07 o 
   5   0   3        5.41        5.42      0.61 o 
   6   0   3        0.09        0.24      0.11 o 
   7   0   3        5.46        5.65      0.22 o 
   8   0   3        0.01        0.18      0.09 o 
  -8   1   3       10.29       10.01      0.26 o 
  -7   1   3       30.01       31.28      0.55 o 
  -6   1   3       24.07       23.42      0.33 o 
  -5   1   3       64.75       70.32      1.82 o 
  -4   1   3        2.33        2.33      0.25 o 
  -3   1   3      150.31      161.19      5.26 o 
  -2   1   3      104.35      100.47      3.30 o 
  -1   1   3       14.76       16.84      0.60 o 
   0   1   3      187.30      202.07     13.45 o 
   1   1   3      428.94      465.05     13.21 o 
   2   1   3       40.54       43.25      1.33 o 
   3   1   3      333.71      349.11      9.11 o 
   4   1   3      121.17      114.28      3.07 o 
   5   1   3       83.00       84.55      5.30 o 
   6   1   3       32.00       32.12      0.51 o 
   7   1   3       11.26       11.19      0.24 o 
   8   1   3        0.61        0.53      0.12 o 
  -8   2   3        4.02        3.32      0.21 o 
  -7   2   3        4.85        4.87      0.23 o 
  -6   2   3        9.21       10.86      0.22 o 
  -5   2   3       17.15       18.85      0.51 o 
  -4   2   3       88.64       78.22      2.56 o 
  -3   2   3       18.08       17.44      0.72 o 
  -2   2   3       29.75       28.28      2.32 o 
  -1   2   3      323.87      345.77     10.01 o 
   0   2   3      272.05      305.14     11.20 o 
   1   2   3      303.01      355.53     10.18 o 
   2   2   3      563.76      597.72     16.78 o 
   3   2   3      278.69      281.08      9.51 o 
   4   2   3      115.43      103.61      5.98 o 
   5   2   3       69.77       67.14      5.21 o 
   6   2   3        5.79        5.66      0.17 o 
   7   2   3        3.87        3.70      0.16 o 
  -7   3   3        1.06        0.84      0.16 o 
  -6   3   3       16.59       17.43      0.32 o 
  -5   3   3        1.11        1.36      0.09 o 
  -4   3   3       30.15       32.81      1.17 o 
  -3   3   3       11.52       14.26      0.51 o 
  -1   3   3       83.98       95.24      3.11 o 
   0   3   3        7.61        6.51      0.32 o 
   2   3   3        5.56        6.04      0.32 o 
   3   3   3       10.46       10.66      0.48 o 
   4   3   3        9.73        9.82      0.92 o 
   5   3   3       35.10       35.76      0.43 o 
   6   3   3        4.37        4.39      0.18 o 
   7   3   3       41.71       43.64      0.86 o 
  -7   4   3        5.62        5.58      0.40 o 
  -6   4   3       26.08       26.48      0.75 o 
  -5   4   3        0.50        0.26      0.07 o 
  -4   4   3       61.56       62.46      0.88 o 
  -3   4   3       14.92       14.59      0.90 o 
  -2   4   3       39.99       40.25      1.95 o 
  -1   4   3       51.68       50.58      1.46 o 
   0   4   3       11.65       10.17      0.41 o 
   1   4   3       11.31       12.30      0.67 o 
   4   4   3      121.31      128.34      1.71 o 
   5   4   3       31.91       32.86      0.51 o 
   6   4   3       86.59       90.51      1.69 o 
  -6   5   3        9.19        8.45      0.29 o 
  -5   5   3       57.52       53.10      0.88 o 
  -4   5   3       45.00       42.24      0.80 o 
  -3   5   3       84.28       76.19      1.02 o 
  -2   5   3       98.16       89.09      1.18 o 
  -1   5   3       11.87       10.08      0.68 o 
   0   5   3       45.93       42.45      2.23 o 
   1   5   3       34.58       35.58      0.70 o 
   2   5   3       25.29       24.75      0.86 o 
   3   5   3       22.32       23.04      0.40 o 
   4   5   3       78.67       83.81      1.61 o 
   5   5   3       32.02       34.64      0.85 o 
   6   5   3       41.44       41.31      0.73 o 
  -4   6   3        8.85        8.33      0.26 o 
  -3   6   3       14.65       13.15      0.30 o 
  -2   6   3       25.66       22.27      0.40 o 
  -1   6   3        8.69        7.68      0.21 o 
   0   6   3       19.61       16.46      0.33 o 
   1   6   3        1.00        2.86      0.28 o 
   2   6   3       21.49       19.92      0.57 o 
   3   6   3       14.52       15.75      0.46 o 
   4   6   3       20.43       20.53      0.57 o 
  -2   7   3        1.90        1.91      0.25 o 
  -1   7   3        6.26        5.03      0.16 o 
   0   7   3        8.19        8.14      0.59 o 
   1   7   3       11.89       11.68      0.66 o 
  -2  -7   4       14.17       17.75      0.61 o 
  -1  -7   4       32.37       33.03      1.04 o 
   0  -7   4        6.52        8.72      0.43 o 
   1  -7   4       28.09       27.71      0.90 o 
  -4  -6   4        3.46        3.17      0.31 o 
  -3  -6   4        7.72        6.06      0.37 o 
  -2  -6   4       20.70       20.58      0.64 o 
  -1  -6   4       30.63       29.64      0.83 o 
   0  -6   4       36.69       36.07      1.37 o 
   1  -6   4       38.09       39.03      1.01 o 
   2  -6   4       26.31       28.10      0.76 o 
   3  -6   4       17.47       17.48      0.61 o 
   4  -6   4       13.57       13.28      0.38 o 
  -5  -5   4       13.83       13.67      0.50 o 
  -4  -5   4        0.95        1.21      0.28 o 
  -3  -5   4       11.64       12.29      0.86 o 
  -2  -5   4        5.60        6.60      1.76 o 
  -1  -5   4        6.62        5.40      1.00 o 
   0  -5   4       16.08       15.22      2.17 o 
   1  -5   4       47.72       45.15      1.27 o 
   2  -5   4       22.57       20.08      0.79 o 
   3  -5   4       32.32       32.40      1.10 o 
   4  -5   4       26.26       26.36      0.91 o 
   5  -5   4        3.04        2.65      0.24 o 
  -6  -4   4       15.59       15.29      0.37 o 
  -5  -4   4        4.45        4.97      0.36 o 
  -4  -4   4       38.34       36.41      1.83 o 
  -3  -4   4       24.04       21.11      1.21 o 
  -2  -4   4       33.81       31.45      1.52 o 
  -1  -4   4       29.07       27.66      2.05 o 
   2  -4   4       53.38       49.24      1.94 o 
   3  -4   4        1.17        0.90      0.15 o 
   4  -4   4       25.09       23.91      0.59 o 
   5  -4   4        5.89        6.08      0.45 o 
   6  -4   4       14.29       14.70      0.33 o 
  -7  -3   4       14.71       17.12      0.47 o 
  -6  -3   4        6.75        6.72      0.33 o 
  -5  -3   4        7.06        7.45      0.22 o 
  -4  -3   4       11.47       11.03      0.84 o 
  -3  -3   4        9.61        8.91      0.86 o 
  -2  -3   4       26.34       24.49      1.32 o 
  -1  -3   4       62.58       62.16      1.55 o 
   0  -3   4      132.63      133.77      3.63 o 
   1  -3   4        4.49        5.77      0.26 o 
   2  -3   4      100.86      103.60      6.53 o 
   3  -3   4       12.58       12.32      1.02 o 
   4  -3   4        3.22        3.77      0.28 o 
   5  -3   4        3.06        2.84      0.12 o 
   6  -3   4       19.50       19.56      0.36 o 
   7  -3   4        3.95        4.04      0.21 o 
  -7  -2   4       59.21       66.64      1.04 o 
  -6  -2   4        3.34        2.95      0.15 o 
  -5  -2   4       38.05       40.40      0.64 o 
  -4  -2   4       21.23       19.08      2.40 o 
  -3  -2   4        6.44        6.92      0.43 o 
  -2  -2   4       61.47       61.98      1.46 o 
  -1  -2   4       86.20       85.60      1.71 o 
   0  -2   4       28.44       31.80      0.77 o 
   1  -2   4       44.30       46.24      1.08 o 
   2  -2   4       10.83        9.01      0.30 o 
   3  -2   4       46.05       45.25      1.47 o 
   4  -2   4       20.14       20.05      1.13 o 
   5  -2   4       42.30       43.30      0.62 o 
   6  -2   4       39.36       42.02      0.56 o 
   7  -2   4       11.70       12.54      0.22 o 
  -8  -1   4       66.59       65.79      1.30 o 
  -7  -1   4       28.43       29.18      0.44 o 
  -6  -1   4       54.01       55.63      0.76 o 
  -5  -1   4       46.19       50.21      0.76 o 
  -4  -1   4       11.53       10.13      0.45 o 
  -3  -1   4       84.63       86.22      2.61 o 
  -2  -1   4      338.97      359.08     10.23 o 
  -1  -1   4       86.88       96.86      2.81 o 
   0  -1   4      530.04      614.44     13.97 o 
   1  -1   4      145.58      164.17      3.78 o 
   2  -1   4       12.94       13.64      0.44 o 
   3  -1   4      115.14      122.77      3.27 o 
   4  -1   4       58.25       54.86      1.48 o 
   5  -1   4       49.48       46.70      1.27 o 
   6  -1   4       44.30       42.64      0.89 o 
   7  -1   4       36.21       33.21      0.51 o 
  -8   0   4       95.44       85.52      1.43 o 
  -7   0   4        0.00        0.00      0.07 o 
  -6   0   4      324.70      341.96      3.72 o 
  -5   0   4        0.04        0.10      0.11 o 
  -4   0   4      398.38      364.22     12.01 o 
  -3   0   4        7.83        7.45      0.37 o 
  -2   0   4      148.08      176.73      5.07 o 
  -1   0   4      404.35      441.85     12.69 o 
   0   0   4       28.42       24.22      1.76 o 
   1   0   4      344.60      377.63     11.36 o 
   2   0   4        0.96        0.53      0.07 o 
   3   0   4        2.79        2.39      0.23 o 
   4   0   4       24.92       26.55      0.83 o 
   5   0   4       57.11       56.53      1.16 o 
   6   0   4       12.47       12.11      0.26 o 
   7   0   4       89.42       85.53      1.09 o 
   8   0   4        1.89        2.18      0.17 o 
  -8   1   4       66.31       65.36      2.38 o 
  -7   1   4       28.78       28.83      0.39 o 
  -6   1   4       54.32       55.36      0.62 o 
  -5   1   4       46.80       49.86      0.82 o 
  -4   1   4       11.42       10.92      0.44 o 
  -3   1   4       85.77       89.95      2.98 o 
  -2   1   4      338.36      356.05     11.66 o 
  -1   1   4       87.09       93.32      3.16 o 
   0   1   4      530.67      565.05     39.01 o 
   1   1   4      143.78      161.32      5.09 o 
   2   1   4       13.26       14.24      0.43 o 
   3   1   4      114.21      122.86      3.25 o 
   4   1   4       57.58       53.47      2.09 o 
   5   1   4       49.27       45.92      1.66 o 
   6   1   4       44.06       41.63      1.60 o 
   7   1   4       36.07       34.00      0.55 o 
  -7   2   4       58.51       65.56      1.22 o 
  -6   2   4        3.18        2.80      0.10 o 
  -5   2   4       37.73       39.43      0.71 o 
  -4   2   4       21.38       20.92      1.13 o 
  -3   2   4        6.33        6.65      0.37 o 
  -2   2   4       61.60       65.10      2.14 o 
  -1   2   4       86.43       85.00      3.25 o 
   0   2   4       27.74       30.00      0.96 o 
   1   2   4       44.67       47.41      1.57 o 
   2   2   4       11.03        9.36      0.35 o 
   3   2   4       45.40       43.62      4.23 o 
   4   2   4       20.45       20.91      1.52 o 
   5   2   4       41.33       42.87      1.56 o 
   6   2   4       39.45       41.73      0.74 o 
   7   2   4       11.52       12.99      0.29 o 
  -7   3   4       14.39       16.37      0.74 o 
  -6   3   4        6.55        6.32      0.20 o 
  -5   3   4        6.88        7.45      0.17 o 
  -4   3   4       11.03       10.42      0.72 o 
  -3   3   4        9.53       10.08      0.64 o 
  -2   3   4       26.45       24.17      0.84 o 
  -1   3   4       62.26       61.60      2.15 o 
   0   3   4      133.50      137.71      4.51 o 
   1   3   4        4.37        5.43      0.29 o 
   2   3   4      100.66      101.30      3.45 o 
   4   3   4        3.17        2.72      0.44 o 
   5   3   4        3.19        3.18      0.11 o 
   6   3   4       19.60       19.79      0.31 o 
   7   3   4        4.02        4.22      0.24 o 
  -6   4   4       15.23       15.10      0.42 o 
  -5   4   4        4.55        5.41      0.38 o 
  -4   4   4       37.75       35.54      0.50 o 
  -3   4   4       24.18       21.91      1.21 o 
  -2   4   4       33.42       32.38      1.65 o 
  -1   4   4       29.49       28.19      1.45 o 
   0   4   4       24.48       25.19      1.34 o 
   1   4   4        6.51        6.92      0.56 o 
   3   4   4        1.11        0.92      0.25 o 
   4   4   4       24.87       24.67      0.50 o 
   5   4   4        5.70        5.70      0.19 o 
   6   4   4       14.00       14.24      0.36 o 
  -5   5   4       13.94       13.31      0.36 o 
  -4   5   4        0.93        0.96      0.07 o 
  -3   5   4       11.56       11.43      0.20 o 
  -2   5   4        5.72        5.70      0.15 o 
  -1   5   4        6.64        5.43      0.15 o 
   0   5   4       16.44       15.82      0.36 o 
   1   5   4       48.01       44.40      0.63 o 
   2   5   4       22.44       19.92      0.38 o 
   3   5   4       32.54       32.40      0.49 o 
   4   5   4       25.57       26.38      0.47 o 
   5   5   4        2.99        2.68      0.22 o 
  -4   6   4        3.55        3.69      0.13 o 
  -3   6   4        7.91        6.87      0.17 o 
  -2   6   4       20.86       21.12      0.38 o 
  -1   6   4       30.90       29.50      0.39 o 
   0   6   4       36.70       37.24      0.48 o 
   1   6   4       38.11       38.83      0.66 o 
   2   6   4       26.05       27.55      0.50 o 
   3   6   4       17.46       18.59      0.51 o 
   4   6   4       13.28       12.47      0.36 o 
  -2   7   4       14.08       16.38      0.37 o 
  -1   7   4       32.50       32.47      0.56 o 
   0   7   4        6.63        7.86      0.23 o 
   1   7   4       28.33       27.99      0.74 o 
  -4  -6   5        4.29        4.02      0.24 o 
  -3  -6   5        2.68        3.73      0.31 o 
  -2  -6   5        5.96        6.07      0.30 o 
  -1  -6   5        7.82        8.14      0.37 o 
   0  -6   5        1.87        2.07      0.20 o 
   1  -6   5       19.78       19.92      0.52 o 
   2  -6   5       16.53       17.11      0.52 o 
   3  -6   5        6.34        6.29      0.31 o 
  -5  -5   5       15.36       14.83      0.56 o 
  -4  -5   5       34.03       34.50      1.82 o 
  -3  -5   5        2.93        3.19      0.29 o 
  -2  -5   5        4.28        3.26      0.28 o 
  -1  -5   5        8.38       10.27      0.28 o 
   0  -5   5        8.96        8.41      0.24 o 
   1  -5   5       21.17       21.28      0.41 o 
   2  -5   5       12.97       13.24      0.47 o 
   3  -5   5        6.33        6.16      0.42 o 
   4  -5   5        6.63        6.17      0.30 o 
   5  -5   5        1.14        1.21      0.35 o 
  -6  -4   5        8.30        8.32      0.64 o 
  -5  -4   5      156.65      159.16      3.50 o 
  -4  -4   5       36.20       36.87      0.76 o 
  -3  -4   5      223.52      220.03      3.64 o 
  -1  -4   5       70.03       67.69      4.65 o 
   0  -4   5       67.12       62.21      4.31 o 
   1  -4   5       40.91       43.02      3.17 o 
   2  -4   5       61.49       55.60      1.27 o 
   3  -4   5       42.66       41.35      0.98 o 
   4  -4   5       15.60       16.35      0.35 o 
   5  -4   5        9.71       10.01      0.28 o 
   6  -4   5        1.84        1.92      0.27 o 
  -7  -3   5       61.32       60.68      1.36 o 
  -6  -3   5      204.04      209.00      6.69 o 
  -5  -3   5       73.55       78.69      1.06 o 
  -4  -3   5      224.66      218.86      3.95 o 
  -3  -3   5       31.68       34.72      1.38 o 
  -2  -3   5       45.96       39.95      3.91 o 
  -1  -3   5       33.34       32.72      0.87 o 
   0  -3   5       46.59       50.74      1.43 o 
   1  -3   5       10.90       11.16      0.70 o 
   2  -3   5       58.17       58.11      3.91 o 
   3  -3   5       22.54       21.02      0.64 o 
   4  -3   5        4.85        4.87      0.17 o 
   5  -3   5       14.75       14.56      0.25 o 
   6  -3   5       19.93       20.21      0.41 o 
  -7  -2   5       58.03       61.71      1.13 o 
  -6  -2   5       42.39       45.92      0.67 o 
  -5  -2   5       67.81       68.73      0.87 o 
  -4  -2   5       80.42       81.80      1.70 o 
  -3  -2   5       33.53       32.29      0.88 o 
  -2  -2   5       58.72       51.62      1.89 o 
  -1  -2   5       15.27       18.00      0.57 o 
   0  -2   5       16.61       20.28      0.58 o 
   1  -2   5       41.82       41.25      1.52 o 
   2  -2   5      115.97      118.29      3.56 o 
   3  -2   5       13.57       11.40      0.59 o 
   4  -2   5       88.10       87.32      2.04 o 
   5  -2   5        5.46        5.64      0.15 o 
   6  -2   5       23.74       21.08      0.39 o 
   7  -2   5        5.39        5.41      0.22 o 
  -7  -1   5        1.13        1.26      0.10 o 
  -6  -1   5       22.38       24.14      0.31 o 
  -5  -1   5       19.80       20.66      0.38 o 
  -4  -1   5      130.16      131.40      2.97 o 
  -3  -1   5      112.78      104.06      3.07 o 
  -2  -1   5      133.93      141.25      4.09 o 
  -1  -1   5      188.53      220.46      5.89 o 
   0  -1   5       31.91       39.25      1.20 o 
   1  -1   5       56.39       74.39      1.98 o 
   2  -1   5      109.20      121.07      3.21 o 
   3  -1   5       33.78       33.68      0.87 o 
   4  -1   5       55.30       51.01      1.25 o 
   5  -1   5       13.47       12.49      0.24 o 
   6  -1   5        7.10        6.29      0.16 o 
   7  -1   5       25.29       23.70      0.52 o 
  -8   0   5       80.37       73.71      2.52 o 
  -7   0   5        0.26        0.22      0.08 o 
  -6   0   5       19.93       20.08      0.28 o 
  -5   0   5       44.57       45.67      0.68 o 
  -4   0   5      147.13      146.87      4.30 o 
  -3   0   5       92.38       95.97      3.27 o 
  -2   0   5     1533.27     1631.80     53.15 o 
  -1   0   5       12.74       12.94      0.42 o 
   0   0   5     1868.27     1980.02    127.42 o 
   1   0   5        0.17        0.18      0.04 o 
   2   0   5       88.41       93.18      2.74 o 
   3   0   5        9.46        8.90      0.41 o 
   4   0   5       21.93       19.89      0.65 o 
   5   0   5       63.03       62.46      1.04 o 
   6   0   5       10.78        9.48      0.25 o 
   7   0   5       27.61       27.20      0.39 o 
  -7   1   5        1.05        1.14      0.07 o 
  -6   1   5       21.93       22.97      0.35 o 
  -5   1   5       19.50       20.27      0.39 o 
  -4   1   5      129.42      129.98      6.16 o 
  -3   1   5      112.65      102.65      3.48 o 
  -2   1   5      134.56      138.81      4.62 o 
   2   1   5      107.70      117.74      5.59 o 
   3   1   5       34.36       34.46      0.98 o 
   4   1   5       55.11       50.18      2.79 o 
   5   1   5       13.88       12.60      0.28 o 
   6   1   5        7.31        6.35      0.21 o 
   7   1   5       25.12       24.18      0.41 o 
  -7   2   5       58.19       60.74      1.06 o 
  -6   2   5       42.63       45.84      0.58 o 
  -5   2   5       67.56       68.39      1.00 o 
  -4   2   5       80.45       79.19      3.90 o 
  -3   2   5       33.21       33.29      1.68 o 
  -2   2   5       58.49       50.03      1.77 o 
  -1   2   5       15.17       16.21      0.63 o 
   2   2   5      116.27      119.15      3.93 o 
   3   2   5       13.47       11.85      0.90 o 
   4   2   5       87.89       86.26      2.77 o 
   5   2   5        5.40        5.09      0.17 o 
   6   2   5       23.48       20.50      0.35 o 
   7   2   5        5.34        5.22      0.17 o 
  -7   3   5       62.13       62.58      2.15 o 
  -6   3   5      202.70      204.79      2.95 o 
  -5   3   5       73.76       77.77      1.28 o 
  -4   3   5      223.24      215.84      5.85 o 
  -3   3   5       30.76       33.51      1.75 o 
  -2   3   5       45.85       42.74      2.00 o 
  -1   3   5       33.60       32.20      2.22 o 
   0   3   5       45.87       46.96      2.43 o 
   1   3   5       11.05       11.43      0.55 o 
   4   3   5        4.79        4.53      0.26 o 
   5   3   5       14.44       14.43      0.25 o 
   6   3   5       19.99       20.46      0.31 o 
  -6   4   5        8.45        8.50      0.27 o 
  -5   4   5      156.33      156.96      2.28 o 
  -4   4   5       36.33       36.87      0.51 o 
  -3   4   5      223.37      216.35      3.10 o 
  -2   4   5       51.21       51.27      2.51 o 
  -1   4   5       70.41       72.15      3.33 o 
   0   4   5       66.48       65.95      3.08 o 
   1   4   5       41.50       47.43      2.29 o 
   3   4   5       42.81       40.99      0.73 o 
   4   4   5       15.61       16.56      0.32 o 
   5   4   5        9.88       10.22      0.22 o 
   6   4   5        1.79        1.89      0.18 o 
  -5   5   5       15.42       14.43      0.32 o 
  -4   5   5       34.14       33.64      0.43 o 
  -3   5   5        2.98        2.88      0.10 o 
  -2   5   5        4.41        3.30      0.12 o 
  -1   5   5        8.34        9.90      0.20 o 
   0   5   5        9.03        8.04      0.18 o 
   1   5   5       21.14       21.63      0.36 o 
   2   5   5       12.93       12.87      0.28 o 
   3   5   5        6.34        6.14      0.17 o 
   4   5   5        6.56        6.82      0.17 o 
   5   5   5        1.15        1.45      0.16 o 
  -4   6   5        4.20        3.77      0.13 o 
  -3   6   5        2.52        3.07      0.11 o 
  -2   6   5        5.70        5.75      0.17 o 
  -1   6   5        7.94        8.52      0.16 o 
   0   6   5        1.74        1.99      0.12 o 
   1   6   5       19.95       20.42      0.30 o 
   2   6   5       16.71       18.04      0.35 o 
   3   6   5        6.34        6.23      0.20 o 
  -2  -6   6        4.45        4.89      0.35 o 
  -1  -6   6        8.88        9.43      0.52 o 
   0  -6   6        4.08        4.37      0.22 o 
   1  -6   6       16.58       16.44      0.56 o 
  -4  -5   6       34.99       32.10      1.51 o 
  -3  -5   6       43.37       42.22      1.30 o 
  -2  -5   6       23.96       23.24      0.63 o 
  -1  -5   6       58.17       58.20      1.32 o 
   0  -5   6        9.08        7.36      0.22 o 
   1  -5   6       66.97       67.47      1.04 o 
   2  -5   6        2.25        1.93      0.11 o 
   3  -5   6       45.89       46.66      1.93 o 
   4  -5   6        1.48        1.37      0.29 o 
  -5  -4   6       31.88       29.88      1.44 o 
  -4  -4   6        4.58        4.52      0.19 o 
  -3  -4   6       13.55       15.23      0.38 o 
  -2  -4   6      131.05      126.33      1.78 o 
  -1  -4   6      157.94      161.71      2.62 o 
   0  -4   6      230.73      232.69      3.74 o 
   1  -4   6      287.36      286.17      3.66 o 
   2  -4   6      119.01      118.62      1.74 o 
   3  -4   6      111.85      113.30      1.63 o 
   4  -4   6       33.23       32.23      1.20 o 
   5  -4   6        5.57        6.46      0.41 o 
  -6  -3   6       68.66       65.72      1.74 o 
  -5  -3   6       14.21       14.55      0.30 o 
  -4  -3   6      161.02      167.92      2.07 o 
  -3  -3   6      232.76      232.20      3.59 o 
  -2  -3   6      307.64      308.24      6.17 o 
  -1  -3   6      474.53      481.36     12.82 o 
   0  -3   6      352.08      371.30      9.24 o 
   1  -3   6      131.13      131.87      2.77 o 
   2  -3   6       87.52       84.79      1.56 o 
   3  -3   6        5.13        4.86      0.15 o 
   4  -3   6        4.76        5.38      0.16 o 
   5  -3   6       26.67       25.59      0.43 o 
   6  -3   6       46.35       45.76      0.84 o 
  -7  -2   6      103.01      101.47      1.80 o 
  -6  -2   6       26.06       28.51      0.42 o 
  -5  -2   6       94.59       97.64      1.22 o 
  -4  -2   6       42.00       42.96      0.68 o 
  -3  -2   6       51.89       51.15      1.47 o 
  -2  -2   6       17.04       16.24      0.69 o 
  -1  -2   6       17.84       16.43      0.65 o 
   0  -2   6       14.00       13.67      0.44 o 
   1  -2   6        5.45        5.73      0.27 o 
   2  -2   6       53.44       59.41      2.31 o 
   3  -2   6       16.93       19.52      0.47 o 
   4  -2   6       31.27       30.12      0.40 o 
   5  -2   6       14.26       13.99      0.25 o 
   6  -2   6        5.65        5.43      0.17 o 
  -7  -1   6        3.27        3.25      0.15 o 
  -6  -1   6       71.84       73.51      0.82 o 
  -5  -1   6       28.18       27.05      0.40 o 
  -4  -1   6      138.51      142.15      2.62 o 
  -3  -1   6       89.77       86.32      2.40 o 
  -2  -1   6       84.10       86.15      2.21 o 
  -1  -1   6      139.27      150.30      5.96 o 
   0  -1   6      143.17      179.00      5.21 o 
   1  -1   6       60.52       66.92      2.13 o 
   2  -1   6      226.69      240.48      5.42 o 
   3  -1   6       49.23       50.19      1.52 o 
   4  -1   6       82.52       82.51      1.32 o 
   5  -1   6       22.12       21.18      0.33 o 
   6  -1   6       13.05       12.15      0.25 o 
   7  -1   6        2.53        2.49      0.20 o 
  -7   0   6       14.64       14.41      0.24 o 
  -6   0   6        5.76        5.79      0.15 o 
  -5   0   6        8.49        7.34      0.21 o 
  -4   0   6      122.54      125.01      2.33 o 
  -3   0   6       22.31       21.41      0.84 o 
  -2   0   6      331.57      347.56     10.70 o 
   2   0   6      193.61      198.16     12.29 o 
   3   0   6       15.12       17.70      0.89 o 
   4   0   6      232.33      240.57      4.15 o 
   5   0   6        0.87        1.10      0.10 o 
   6   0   6       77.95       77.47      1.12 o 
   7   0   6        0.47        0.27      0.05 o 
  -7   1   6        3.09        2.83      0.11 o 
  -6   1   6       71.70       73.62      0.99 o 
  -5   1   6       28.21       27.52      0.50 o 
  -4   1   6      138.31      137.50      6.63 o 
  -3   1   6       90.85       88.82      4.18 o 
  -2   1   6       83.81       78.77      2.84 o 
   2   1   6      226.29      228.28      7.84 o 
   3   1   6       49.32       48.03      3.93 o 
   4   1   6       82.08       78.77      2.61 o 
   5   1   6       22.21       21.14      0.39 o 
   6   1   6       12.75       12.13      0.36 o 
   7   1   6        2.50        2.28      0.10 o 
  -7   2   6      103.61      100.28      1.51 o 
  -6   2   6       25.88       28.44      0.41 o 
  -5   2   6       95.23       98.62      1.50 o 
  -4   2   6       41.66       43.92      2.21 o 
  -3   2   6       51.91       51.67      2.48 o 
  -2   2   6       16.98       17.05      0.91 o 
   1   2   6        5.29        4.99      0.37 o 
   4   2   6       31.46       30.36      0.70 o 
   5   2   6       14.09       13.56      0.31 o 
   6   2   6        5.75        5.51      0.16 o 
  -6   3   6       69.93       69.63      0.93 o 
  -5   3   6       14.14       15.08      0.27 o 
  -4   3   6      163.17      171.14      3.30 o 
  -3   3   6      233.77      241.33     10.61 o 
  -2   3   6      307.48      326.93     14.18 o 
  -1   3   6      476.02      502.60     21.75 o 
   0   3   6      349.26      366.02     16.67 o 
   1   3   6      131.33      131.24      6.08 o 
   3   3   6        5.43        4.70      0.31 o 
   4   3   6        4.73        5.20      0.27 o 
   5   3   6       27.20       26.81      0.51 o 
   6   3   6       45.87       46.50      0.82 o 
  -6   4   6       42.89       41.46      0.94 o 
  -5   4   6       32.37       31.23      0.47 o 
  -4   4   6        4.50        4.14      0.14 o 
  -3   4   6       13.90       15.35      0.30 o 
  -2   4   6      131.44      124.50      2.12 o 
  -1   4   6      157.74      160.56      2.69 o 
   0   4   6      231.10      237.31     10.60 o 
   1   4   6      286.47      280.80      6.54 o 
   2   4   6      118.42      115.72      3.13 o 
   3   4   6      111.32      113.88      1.87 o 
   4   4   6       32.99       33.39      0.52 o 
   5   4   6        5.71        6.63      0.18 o 
  -5   5   6       16.46       15.36      0.40 o 
  -4   5   6       35.05       35.21      0.49 o 
  -3   5   6       43.55       41.30      0.52 o 
  -2   5   6       24.11       22.64      0.35 o 
  -1   5   6       58.02       57.30      0.78 o 
   0   5   6        9.11        7.44      0.18 o 
   1   5   6       66.53       67.62      0.94 o 
   2   5   6        2.24        2.12      0.10 o 
   3   5   6       45.74       47.12      0.75 o 
   4   5   6        1.45        1.52      0.08 o 
  -3   6   6       24.69       23.44      0.35 o 
  -2   6   6        4.41        5.12      0.14 o 
  -1   6   6        8.63        9.66      0.17 o 
   0   6   6        4.09        4.53      0.11 o 
   1   6   6       16.31       17.75      0.26 o 
   2   6   6        0.30        0.18      0.08 o 
   0  -6   7       23.35       20.97      0.81 o 
   1  -6   7       14.51       12.02      0.49 o 
  -2  -5   7       32.45       31.67      0.73 o 
  -1  -5   7       30.04       30.06      0.70 o 
   0  -5   7       11.24       11.19      0.28 o 
   1  -5   7      111.68      106.92      2.30 o 
   2  -5   7        4.26        4.38      0.16 o 
   3  -5   7      104.06       96.02      3.61 o 
  -4  -4   7        1.42        1.62      0.14 o 
  -3  -4   7        7.82        7.49      0.24 o 
  -2  -4   7       10.00       11.36      0.26 o 
  -1  -4   7       53.85       54.77      0.94 o 
   0  -4   7       55.04       58.48      0.93 o 
   1  -4   7       54.17       56.83      0.90 o 
   2  -4   7      115.94      113.39      1.62 o 
   3  -4   7       31.14       32.83      0.48 o 
   4  -4   7      117.40      112.97      1.87 o 
   5  -4   7       36.10       35.26      0.97 o 
  -5  -3   7      135.94      131.12      2.69 o 
  -4  -3   7       54.37       54.31      0.84 o 
  -3  -3   7       67.66       68.66      0.89 o 
  -2  -3   7       50.54       49.34      0.81 o 
  -1  -3   7       15.91       15.81      0.42 o 
   0  -3   7       50.23       56.96      1.00 o 
   1  -3   7      127.66      132.54      1.92 o 
   2  -3   7       36.84       42.56      0.61 o 
   3  -3   7      180.08      181.58      1.96 o 
   4  -3   7       17.97       19.77      0.32 o 
   5  -3   7       77.50       78.91      1.54 o 
  -6  -2   7       92.60       89.55      1.97 o 
  -5  -2   7      215.90      215.88      3.48 o 
  -4  -2   7      181.55      184.53      2.53 o 
  -3  -2   7      381.34      382.24      5.89 o 
  -2  -2   7       82.52       87.26      1.80 o 
  -1  -2   7      255.07      271.54      5.54 o 
   0  -2   7       36.99       39.45      0.93 o 
   1  -2   7        5.86        5.93      0.24 o 
   2  -2   7       40.32       40.97      0.83 o 
   3  -2   7       57.56       58.00      0.80 o 
   4  -2   7        9.81        9.39      0.18 o 
   5  -2   7       59.85       58.89      0.79 o 
   6  -2   7       27.13       26.06      0.60 o 
  -7  -1   7       16.64       16.01      0.46 o 
  -6  -1   7       13.67       14.15      0.23 o 
  -5  -1   7       29.57       28.02      0.44 o 
  -4  -1   7       28.54       29.76      0.50 o 
  -3  -1   7       88.62       90.73      1.67 o 
  -2  -1   7      132.20      144.68      3.68 o 
  -1  -1   7       95.52      100.82      4.67 o 
   0  -1   7      268.23      315.71     14.19 o 
   1  -1   7       97.35      109.10      5.02 o 
   2  -1   7      209.97      208.38      6.07 o 
   3  -1   7      104.90      116.08      2.06 o 
   4  -1   7       77.35       78.00      1.03 o 
   5  -1   7       43.85       43.56      0.61 o 
   6  -1   7       25.87       25.31      0.41 o 
  -7   0   7       24.76       24.99      0.42 o 
  -6   0   7       20.90       21.26      0.30 o 
  -5   0   7       89.59       87.80      1.25 o 
  -4   0   7        0.19        0.80      0.52 o 
  -3   0   7       48.65       51.75      1.19 o 
  -2   0   7       12.54       12.38      0.81 o 
  -1   0   7        6.88        7.07      0.45 o 
   1   0   7      134.17      137.23      6.21 o 
   2   0   7       59.64       67.61      3.86 o 
   3   0   7       78.42       85.00      1.96 o 
   4   0   7       48.54       52.35      1.07 o 
   5   0   7       14.01       14.06      0.35 o 
   6   0   7        1.78        2.14      0.10 o 
  -7   1   7       16.28       15.99      0.26 o 
  -6   1   7       13.90       14.43      0.24 o 
  -5   1   7       28.98       28.20      0.55 o 
  -4   1   7       28.89       30.24      1.07 o 
  -3   1   7       87.72       94.80      4.38 o 
  -2   1   7      133.34      142.75      6.66 o 
   3   1   7      105.88      111.12      4.16 o 
   4   1   7       76.90       77.21      1.77 o 
   5   1   7       44.26       44.87      0.71 o 
   6   1   7       25.69       25.39      0.45 o 
  -6   2   7       92.19       92.02      1.27 o 
  -5   2   7      216.06      215.75      3.17 o 
  -4   2   7      181.92      187.69      5.00 o 
  -3   2   7      384.13      390.32     17.23 o 
  -2   2   7       82.81       84.44      4.00 o 
   3   2   7       58.26       57.76      1.38 o 
   4   2   7        9.76        9.28      0.40 o 
   5   2   7       60.65       59.29      1.07 o 
   6   2   7       26.75       26.57      0.54 o 
  -6   3   7       36.30       36.23      0.56 o 
  -5   3   7      136.20      137.50      1.78 o 
  -4   3   7       54.25       55.16      1.13 o 
  -3   3   7       68.41       71.08      1.98 o 
  -2   3   7       51.00       49.51      1.46 o 
  -1   3   7       15.62       15.55      0.84 o 
   2   3   7       37.49       40.88      1.40 o 
   3   3   7      180.63      180.89      3.84 o 
   4   3   7       17.81       18.78      0.62 o 
   5   3   7       77.79       80.40      2.49 o 
  -5   4   7        4.38        4.15      0.12 o 
  -4   4   7        1.51        1.80      0.11 o 
  -3   4   7        8.05        7.81      0.47 o 
  -2   4   7       10.37       11.34      0.35 o 
  -1   4   7       54.42       54.64      0.99 o 
   0   4   7       55.68       58.53      1.24 o 
   1   4   7       54.58       55.72      1.35 o 
   2   4   7      116.43      117.43      2.53 o 
   3   4   7       31.35       32.16      0.67 o 
   4   4   7      117.32      116.86      1.55 o 
   5   4   7       36.12       35.39      0.57 o 
  -4   5   7        6.85        7.13      0.15 o 
  -3   5   7        6.07        6.25      0.13 o 
  -2   5   7       32.16       32.00      0.45 o 
  -1   5   7       30.28       30.09      0.44 o 
   0   5   7       11.18       10.75      0.25 o 
   1   5   7      112.63      108.42      1.45 o 
   2   5   7        4.36        4.68      0.13 o 
   3   5   7      104.49       99.51      1.70 o 
  -1   6   7       58.40       58.94      0.73 o 
   0   6   7       23.71       23.07      0.31 o 
   1   6   7       14.68       13.12      0.20 o 
  -2  -5   8       26.65       26.62      0.79 o 
  -1  -5   8       41.96       41.91      0.93 o 
   0  -5   8        5.73        5.20      0.18 o 
   1  -5   8       15.41       14.95      0.37 o 
   2  -5   8        8.30        6.94      0.19 o 
  -4  -4   8        2.98        3.44      0.18 o 
  -3  -4   8        5.40        5.94      0.19 o 
  -2  -4   8        1.99        1.69      0.10 o 
  -1  -4   8       11.04       10.76      0.20 o 
   0  -4   8       15.68       15.21      0.25 o 
   1  -4   8       21.47       21.92      0.38 o 
   2  -4   8       17.42       17.61      0.40 o 
   3  -4   8       31.75       31.29      0.45 o 
   4  -4   8       26.12       26.75      1.04 o 
  -5  -3   8       26.52       25.72      0.51 o 
  -4  -3   8       13.69       13.35      0.24 o 
  -3  -3   8      100.79       99.88      1.24 o 
  -2  -3   8       20.11       19.42      0.38 o 
  -1  -3   8      127.00      130.22      1.66 o 
   0  -3   8       13.69       14.41      0.27 o 
   1  -3   8       39.64       42.25      0.60 o 
   2  -3   8        2.82        3.45      0.13 o 
   3  -3   8        2.41        2.50      0.12 o 
   4  -3   8        1.63        1.41      0.08 o 
   5  -3   8       37.60       36.41      0.88 o 
  -6  -2   8       15.61       14.78      1.52 o 
  -5  -2   8       28.37       25.38      0.42 o 
  -4  -2   8       12.36       12.11      0.27 o 
  -3  -2   8      191.04      184.93      2.73 o 
  -2  -2   8      108.76      109.82      1.97 o 
  -1  -2   8      365.47      371.97      5.91 o 
   0  -2   8      256.19      283.03      4.07 o 
   1  -2   8      345.46      362.72      5.18 o 
   2  -2   8      136.22      152.29      2.25 o 
   3  -2   8      175.34      182.94      2.35 o 
   4  -2   8       27.43       26.02      0.37 o 
   5  -2   8       12.35       11.92      0.23 o 
  -6  -1   8        9.70        9.21      0.26 o 
  -5  -1   8       81.51       77.75      1.15 o 
  -4  -1   8      102.07       97.03      1.54 o 
  -3  -1   8       20.11       18.29      0.48 o 
  -2  -1   8      170.73      168.91      3.11 o 
  -1  -1   8       60.09       67.61      1.31 o 
   0  -1   8       56.02       59.64      1.18 o 
   1  -1   8      201.38      217.76      3.94 o 
   2  -1   8       66.08       69.94      1.10 o 
   3  -1   8      120.54      126.28      2.02 o 
   4  -1   8       79.34       81.95      1.18 o 
   5  -1   8       32.39       31.26      0.44 o 
   6  -1   8       39.01       38.57      0.64 o 
  -6   0   8       40.62       37.96      1.10 o 
  -5   0   8        0.37        0.44      0.08 o 
  -4   0   8       57.52       53.57      1.08 o 
  -3   0   8        0.32        0.34      0.12 o 
  -2   0   8       30.46       29.35      0.74 o 
  -1   0   8        0.07        0.42      0.16 o 
   1   0   8        3.56        3.95      0.45 o 
   2   0   8       46.70       48.58      1.15 o 
   3   0   8       21.83       20.73      0.60 o 
   4   0   8       47.74       48.45      0.91 o 
   5   0   8       49.07       48.93      0.85 o 
   6   0   8       11.83       11.08      0.20 o 
  -6   1   8        9.80        9.61      0.21 o 
  -5   1   8       81.87       76.52      1.41 o 
  -4   1   8      101.98      100.10      4.65 o 
  -3   1   8       20.08       18.22      1.08 o 
  -2   1   8      170.38      161.43      7.66 o 
   2   1   8       67.07       67.17      2.46 o 
   3   1   8      120.38      119.89      2.69 o 
   4   1   8       80.52       81.04      1.82 o 
   5   1   8       32.10       31.37      0.76 o 
   6   1   8       39.14       37.73      0.68 o 
  -6   2   8       15.82       15.52      0.28 o 
  -5   2   8       28.37       25.67      0.42 o 
  -4   2   8       12.90       12.98      0.77 o 
  -3   2   8      189.37      184.67      8.37 o 
   3   2   8      177.99      173.09      5.91 o 
   4   2   8       27.11       26.36      1.15 o 
   5   2   8       12.76       13.02      0.36 o 
  -5   3   8       26.32       25.48      0.43 o 
  -4   3   8       13.52       13.32      0.34 o 
  -3   3   8      100.35       98.54      2.73 o 
  -2   3   8       19.97       19.08      0.66 o 
  -1   3   8      126.67      128.89      4.44 o 
   1   3   8       39.66       37.71      1.34 o 
   2   3   8        2.88        3.23      0.33 o 
   3   3   8        2.37        2.52      0.21 o 
   4   3   8        1.56        1.61      0.11 o 
   5   3   8       37.39       38.85      0.86 o 
  -4   4   8        2.88        3.32      0.13 o 
  -3   4   8        5.28        5.53      0.19 o 
  -2   4   8        2.00        2.22      0.26 o 
  -1   4   8       10.77       10.30      0.32 o 
   0   4   8       15.41       14.79      0.58 o 
   1   4   8       21.68       21.99      1.01 o 
   2   4   8       17.08       16.69      0.54 o 
   3   4   8       32.37       31.45      0.87 o 
   4   4   8       26.36       27.29      0.44 o 
  -3   5   8       13.65       13.37      0.27 o 
  -2   5   8       26.41       26.85      0.45 o 
  -1   5   8       41.95       41.84      0.59 o 
   0   5   8        5.67        5.60      0.20 o 
   1   5   8       15.44       15.02      0.25 o 
   2   5   8        8.60        7.60      0.18 o 
   0  -5   9        1.66        1.40      0.09 o 
  -3  -4   9        3.83        3.71      0.13 o 
  -2  -4   9        1.37        1.19      0.07 o 
  -1  -4   9        3.16        3.15      0.12 o 
   0  -4   9       12.81       12.73      0.21 o 
   1  -4   9        2.28        2.29      0.09 o 
   2  -4   9       11.17       11.42      0.21 o 
   3  -4   9        9.49        9.07      0.32 o 
  -4  -3   9        1.86        1.47      0.11 o 
  -3  -3   9        0.52        0.58      0.07 o 
  -2  -3   9       18.48       17.98      0.36 o 
  -1  -3   9        0.57        0.54      0.08 o 
   0  -3   9       38.86       40.74      0.63 o 
   1  -3   9        5.64        6.32      0.16 o 
   2  -3   9       19.25       19.50      0.32 o 
   3  -3   9        5.62        5.23      0.13 o 
   4  -3   9       10.82        9.82      0.20 o 
  -5  -2   9        1.66        1.70      0.16 o 
  -4  -2   9       23.79       22.48      0.36 o 
  -3  -2   9        7.74        8.69      0.23 o 
  -2  -2   9       28.11       26.53      0.49 o 
  -1  -2   9        8.58        7.47      0.30 o 
   0  -2   9       40.46       38.83      0.66 o 
   1  -2   9      120.91      123.28      1.84 o 
   2  -2   9       30.82       31.20      0.48 o 
   3  -2   9      168.62      177.83      2.27 o 
   4  -2   9       34.91       34.00      0.46 o 
  -5  -1   9       19.48       16.48      0.28 o 
  -4  -1   9        6.99        7.48      0.23 o 
  -3  -1   9       39.63       34.55      0.74 o 
  -2  -1   9        5.15        4.05      0.34 o 
  -1  -1   9       80.26       74.92      1.46 o 
   0  -1   9       86.29       80.16      1.38 o 
   1  -1   9       75.74       77.08      1.19 o 
   2  -1   9      207.59      229.50      3.61 o 
   3  -1   9       56.47       59.39      1.02 o 
   4  -1   9      101.51      101.03      1.40 o 
   5  -1   9       73.71       69.42      1.20 o 
  -5   0   9       21.83       19.35      0.34 o 
  -4   0   9       37.33       32.17      0.56 o 
  -3   0   9        0.60        0.28      0.14 o 
  -2   0   9       58.41       55.64      2.29 o 
   1   0   9        8.22        9.37      0.64 o 
   2   0   9       32.73       31.71      0.92 o 
   3   0   9        3.74        4.10      0.23 o 
   4   0   9       95.95       91.45      2.36 o 
   5   0   9       22.84       21.11      0.49 o 
  -5   1   9       18.92       17.11      0.87 o 
  -4   1   9        7.24        7.42      0.53 o 
  -3   1   9       39.44       32.68      1.70 o 
   3   1   9       56.50       57.03      2.09 o 
   4   1   9      100.90       99.26      3.36 o 
   5   1   9       74.53       69.96      1.52 o 
  -5   2   9        1.57        1.65      0.27 o 
  -4   2   9       24.33       22.15      1.13 o 
   3   2   9      167.08      171.77      5.75 o 
   4   2   9       34.62       33.98      1.41 o 
  -4   3   9        1.91        1.68      0.16 o 
   2   3   9       19.09       17.37      0.72 o 
   3   3   9        5.77        5.30      0.35 o 
   4   3   9       10.68        9.91      0.30 o 
  -3   4   9        4.06        3.99      0.34 o 
  -2   4   9        1.34        1.44      0.22 o 
  -1   4   9        3.31        3.11      0.19 o 
   0   4   9       12.53       12.01      0.69 o 
   1   4   9        2.17        2.51      0.25 o 
   2   4   9       11.04       11.19      0.49 o 
   3   4   9        9.21        8.80      0.39 o 
   0   5   9        1.66        1.67      0.10 o 
  -1  -4  10       78.93       73.71      1.47 o 
   0  -4  10       11.13       11.73      0.31 o 
   1  -4  10       29.98       30.08      0.62 o 
  -3  -3  10        2.27        1.97      0.18 o 
  -2  -3  10       39.07       36.51      0.55 o 
  -1  -3  10        8.73        8.66      0.23 o 
   0  -3  10       51.60       56.20      0.95 o 
   1  -3  10        4.82        4.77      0.14 o 
   2  -3  10        8.85        8.76      0.17 o 
  -4  -2  10        6.22        6.17      0.19 o 
  -3  -2  10        6.55        6.39      0.18 o 
  -2  -2  10        0.94        0.67      0.08 o 
  -1  -2  10        2.86        3.80      0.32 o 
   0  -2  10        8.84        9.10      0.30 o 
   1  -2  10        0.68        0.52      0.07 o 
   2  -2  10       16.83       17.37      0.34 o 
   3  -2  10        4.55        4.97      0.13 o 
  -4  -1  10        3.36        3.49      0.24 o 
  -3  -1  10       20.70       18.84      0.37 o 
  -2  -1  10        6.05        5.90      0.25 o 
  -1  -1  10        1.85        2.56      0.22 o 
   0  -1  10        8.17        7.56      0.33 o 
   1  -1  10       24.73       24.27      0.48 o 
   2  -1  10        4.27        4.23      0.17 o 
   3  -1  10       27.54       26.06      0.83 o 
   4  -1  10       10.92       10.28      0.53 o 
  -4   0  10       20.11       20.00      0.63 o 
  -3   0  10       35.53       36.85      1.54 o 
  -2   0  10       18.69       25.15      1.21 o 
   2   0  10       20.88       22.16      0.67 o 
   3   0  10       11.97       13.43      0.46 o 
   4   0  10        0.47        0.37      0.06 o 
  -4   1  10        3.31        3.35      0.17 o 
   3   1  10       27.22       26.52      0.99 o 
   4   1  10       10.72        9.44      0.61 o 
   0   4  10       11.13       11.60      0.46 o 
   1   4  10       30.60       30.65      1.03 o 
  -2  -2  11        9.36        9.38      0.32 o 
  -1  -2  11        2.32        2.25      0.10 o 
   0  -2  11        2.43        2.93      0.11 o 
   1  -2  11        2.82        2.37      0.13 o 
   2  -2  11       17.76       16.29      0.86 o 
  -3  -1  11       12.74       15.26      0.40 o 
  -2  -1  11        4.13        6.13      0.28 o 
  -1  -1  11        8.22        7.67      0.27 o 
   0  -1  11        3.97        4.52      0.24 o 
   1  -1  11       39.52       38.47      1.00 o 
   2  -1  11        2.30        2.34      0.20 o 
   3   0  11       10.31       10.95      0.45 o 
                                                 
